# Supplementary material for: Unequal Progress in Early-Onset Bladder Cancer Control: Global Trends, Socioeconomic Disparities, and Policy Efficiency from 1990 to 2021
Source: Healthcare (Basel). 2026 Jan 12;14(2):193. doi: 10.3390/healthcare14020193 (PMC12840968; doi:10.3390/healthcare14020193)
Supplement: Supplementary file 1 [file healthcare-14-00193-s001.zip]

Archive with 8 entries (8 files):
- Figure S5.tif
- Figure S6.tif
- Table S1.pdf
- Table S2.pdf
- Figure S1.tif
- Figure S2.tif
- Figure S3.tif
- Figure S4.tif
